# Supplementary material for: ALIX and TSG101 are essential for cellular entry and replication of two porcine alphacoronaviruses
Source: PLoS Pathog. 2024 Mar 15;20(3):e1012103. doi: 10.1371/journal.ppat.1012103 (PMC10971774; doi:10.1371/journal.ppat.1012103)
Supplement: S1 Table — (XLSX) [file ppat.1012103.s007.xlsx]

## Sheet: Sheet1
				Table S1 Primers used in this study
				Primers	F (5'-3')	R (5'-3')
				ALIX-Flag	CATCATTTTGGCAAAGAATTCATGGCGACATTCATCTCGGT	TGAACCGCCTCCACCGAGCTCCTGCTGTGGATAGTAAGACTGCTGT
				TSG101-Flag	CATCATTTTGGCAAAGAATTCATGGCGGTGTCGGAGAGC	TGAACCGCCTCCACCGAGCTCGTAGAGGTCACTGAGACCGGCA
				ALIX-ReSi	GCAGCGTACAACCAAAGGAAGGCTGATTTAGTTAACAG	TTCCTTTGGTTGTACGCTGCCAATGACTGCTGCACTGA
				TSG101-ReSi	CGAGCAGGGACGGGACTATCAGCGAGGACACCATCCG	ATAGTCCCGTCCCTGCTCGGACCAACAGTGGTTA
				qPEDV-N	CACCTCCTGCTTCACGTACA	AGCTCCACGACCCTGGTTAT
				qPEAV-N	CTGACTGTTGTTGAGGTTAC	TCTGCCAAAGCTTGTTTAAC
				qGAPDH	CCTTCCGTGTCCCTACTGCCAAC	GACGCCTGCTTCACCACCTTCT
				PEDV-E	CATCATTTTGGCAAAGAATTCGCCACCATGGTGCTACAATTAGTGAATGATAATGGTCTAGTAGTT	TGAACCGCCTCCACCGAGCTCTACGTCAATAACAGTACTGGGGAGG
				PEDV-M	CATCATTTTGGCAAAGAATTCGCCACCATGGTGTCTAACGGTTCTATTCCCGTTGA	TGAACCGCCTCCACCGAGCTCGACTAAATGAAGCACTTTCTCACTATCTG
				PEDV-N	CATCATTTTGGCAAAGAATTCGCCACCATGGTGGCTTCTGTCAGTTTTCAGGATCG	TGAACCGCCTCCACCGAGCTCATTTCCTGTATCGAAGATCTCGTTG
				PEDV-S1	CATCATTTTGGCAAAGAATTCGCCACCATGGTGAAGTCTTTAACCTACTTCTGGTTGTTCT	TGAACCGCCTCCACCGAGCTCCCTAGTACTGTTAAAAGTGGAGCTAGA
				PEDV-S2	ATCATTTTGGCAAAGAATTCGCCACCATGGAGTTGCCTGGTTTCTTCTA	TGAACCGCCTCCACCGAGCTCCTGCACGTGGACCTTTTCAAA
				PEAV-E	CATCATTTTGGCAAAGAATTCGCCACCATGGTGTTTCTGAAGATTGTTGAGGATGATG	TGAACCGCCTCCACCGAGCTCGACATTAATTATGGGGCATGGTT
				PEAV-M	CATCATTTTGGCAAAGAATTCGCCACCATGGTGACTGATTCTAACAACACGGTCCCT	TGAACCGCCTCCACCGAGCTCGACTAAATGCAGCAATCTGTCATTT
				PEAV-N	CATCATTTTGGCAAAGAATTCGCCACCATGGTGGCCACTGTTAATTGGGGTGACG	TGAACCGCCTCCACCGAGCTCATTAATAATCTCATCCACCATCTCAACC
				PEAV-S1	TGAACCGCCTCCACCGAGCTCATTAATAATCTCATCCACCATCTCAACC	TGAACCGCCTCCACCGAGCTCACGCCTAACAGCGACATTACCT
				PEAV-S2	CATCATTTTGGCAAAGAATTCGCCACCATGGTGACTTTTGAAAAGCACGACACTACTTAC	TGAACCGCCTCCACCGAGCTCTTGGACGTGGACCTTTTCAATC
				PEAV-NSP12+vRNA	ATCGCCTGCCTTAGTTGACC	GCAGCATCACCCTTTTGAGC
				PEDV-NSP12-vRNA	GCGTAACATCCTGCCCACTA	CAATAACAACCGAAGCGCCC
