# Supplementary material for: ALIX and TSG101 are essential for cellular entry and replication of two porcine alphacoronaviruses
Source: PLoS Pathog. 2024 Mar 15;20(3):e1012103. doi: 10.1371/journal.ppat.1012103 (PMC10971774; doi:10.1371/journal.ppat.1012103)
Supplement: S2 Table — (XLSX) [file ppat.1012103.s008.xlsx]

## Sheet: Sheet1
				Table S2 siRNA duplxes used in this study
				Species	Gene	Sequence
				Chlorocebus aethiops	siALIX	CTGCCTATAATCAGAGGAA
				Chlorocebus aethiops	siTSG101	CCTGAAGCATGTACGTCTT
				Susscrofa domestica	siALIX	CTGCCTATAATCAGAGAAA
				Susscrofa domestica	siTSG101	CCAGTAGAGATGGCACAAT
