# Supplementary material for: ALIX and TSG101 are essential for cellular entry and replication of two porcine alphacoronaviruses
Source: PLoS Pathog. 2024 Mar 15;20(3):e1012103. doi: 10.1371/journal.ppat.1012103 (PMC10971774; doi:10.1371/journal.ppat.1012103)
Supplement: S1 Data — (XLSX) [file ppat.1012103.s009.xlsx]

## Sheet: FIG1A B
										PEDV			PEAV
									siNC	6.3	6.4	6.2	6.3	6.1	5.9
		PEDV			PEAV				siALIX	3.5	3.4	3.8	4.2	3.8	3.9
	siNC	0.969542	1.00932	1.02242	0.936333	1.07287	0.996118		siTSG101	3.8	3.3	3.2	4.3	3.6	4.1
	siALIX	0.612858	0.710407	0.695873	0.496714	0.5199	0.47182
	siTSG101	0.598454	0.689054	0.477884	0.578457	0.620654	0.594988

## Sheet: FIG2 C D
		PEDV			PEAV					PEDV			PEAV
	siNC	0.957714	0.946495	1.10318	1.12224	0.902436	0.987458		siNC	1.10292	0.952198	0.951538	1.00103	1.02159	0.977678
	siALIX	1.04705	1.25122	1.06314	0.855005	0.986166	0.867687		siALIX	0.669273	0.560842	0.53725	0.446819	0.458063	0.387791
	siTSG101	0.841028	0.965416	0.918347	1.06195	1.00065	1.1598		siTSG101	1.10415	0.935451	1.01456	0.546647	0.616681	0.55853

## Sheet: FIG3 B C F
		siNC	siALIX	siTSG101					siNC	siALIX	siTSG101
		151.916	448.997	135.343					86.071	206.638	248.392
		113.761	465.849	111.009					66.205	235.034	231.695
		150.53	401.174	118.454					89.016	206.35	248.272
		146.308	459.904	133.789					81.984	199.393	233.932
		140.166	351.928	152.799					92.181	229.923	208.482
		PEDV			PEAV
	siNC	10	7	9	9	11	12
	siALIX	41	39	45	42	37	46
	siTSG101	9	6	14	43	36	41

## Sheet: FIG4 C
			DMSO	EIPA
			26.82	17.46
			26.85	17.36
			31.52	12.84

## Sheet: FIG5 B C
	PEDV			PEAV					PEDV	PEDV	PEDV	PEAV	PEAV	PEAV
siNC	1.16473	1.10957	1.10957	0.950659	1.17854	0.893166		siNC	0.983957	1.02574	0.990801	1.03766	0.968171	0.99539
siALIX	1.18921	1.1019	1.01396	1.04754	0.957272	0.944092		siALIX	0.569066	0.478525	0.593231	0.461158	0.467596	0.689362
siTSG101	0.965936	1.00696	1.18921	1.02598	1.06216	1.08448		siTSG101	1.04729	1.15402	1.06191	0.621288	0.629961	0.548412

## Sheet: FIG6 D
	PEDV			PEAV
siNC	1.05272	1.08258	0.877459	1.13115	0.897143	0.985533
siALIX	0.594128	0.517968	0.613933	0.546922	0.392425	0.382729
siTSG101	0.377213	0.432371	0.412925	0.546922	0.392425	0.382729

## Sheet: FIG7 C D
	PEDV	plus-strand RNA	minus-strand RNA	N mRNA
	6	6.40632	1.16516	2
		7.62956	1.00823	1.90528
		6.71495	0.827156	2.04202
	7	5.31954	1.06658	2.02792
		5.61094	1.42264	2.04202
		6.73701	1.15122	2.12874
	8	35.9332	2.62599	30.91
		22.7726	2.5336	31.125
		20.2403	2.20697	29.446
	9	163.763	3.51673	78.249
		178.484	3.83019	78.249
		167.407	4.60434	80.4489
	10	9.57962	1.06302	0.946058
		9.17426	1.04456	1.04972
		7.55311	0.900588	1.00696
	11	18.4415	1.38786	1.3566
		8.27733	1.26943	1.27456
		9.39391	0.754991	1.40444
	12	6.35872	1.22685	0.907519
		7.24863	1.31514	1.22264
		7.36527	1.30396	1.15669
	PEAV	plus-strand RNA	minus-strand RNA	N mRNA
	6	58.678	2.32961	22.7395
		41.1498	1.09682	23.0569
		46.2338	1.66793	22.7395
	7	47.6558	2.93302	13.7097
		49.5041	2.30936	13.9978
		39.2157	3.14333	13.8051
	8	1227.72	58.8916	902.09
		649.768	49.2942	883.526
		1697.79	67.107	908.365
	9	291.444	19.4494	99.5347
		298.997	23.1274	98.8472
		340.752	16.9734	96.1442
	10	34.6425	1.38655	6.30776
		31.3924	0.777971	5.92629
		32.9864	0.927047	6.17795
	11	7.30783	1.08754	3.28781
		6.30753	0.671705	3.22015
		5.80032	0.886954	3.22015
	12	32.6969	2.57988	9.96678
		45.1245	3.43388	10.1059
		27.9234	3.60922	10.3183

## Sheet: FIG S1 D
			vlp
				DV	AV
				0.12	0.71
				0.21	0.82
				0.11	0.63
				0.08	0.57
				0.07	0.72
				0.18	0.77

## Sheet: FIGS3 C
	Mock	PEAV	PEDV	PMA
	153516	1024497	96628.3	443442
	67415	1133355	67355	468350
	82640	1072640	118620	581620

## Sheet: FIGS6
	Mock	siNC（25 nM）	siAlix（25 nM）	siTsg101（25 nM）			Mock	siNC（25 nM）	siAlix（25 nM）	siTsg101（25 nM）			Mock	DMSO	50 μM	100 μM	200 μM	300 μM
	1.42	1.305	1.358	1.345			0.831	0.987	0.871	0.862			1.129	1.052	0.936	0.878	0.915	0.847
	1.435	1.41	1.401	1.496			0.912	0.955	1.068	0.89			1.156	1.265	1.18	1.079	1.062	0.806
	1.304	1.309	1.344	1.386			0.908	1.084	0.854	0.968			0.984	1.176	1.051	0.977	1.115	1
	1.185	1.349	1.303	1.183			0.878	0.865	0.86	0.884			0.928	0.954	1.167	0.941	0.879	0.785
	1.205	1.288	1.357	1.436			0.981	0.845	0.942	0.907			1.093	1.074	0.916	1.069	0.977	0.731
	1.218	1.09	1.255	1.094			0.85	0.728	0.863	0.946			0.848	0.818	0.843	1.212	0.916	0.669
